# Supplementary material for: Missense3D-PPI: A Web Resource to Predict the Impact of Missense Variants at Protein Interfaces Using 3D Structural Data
Source: J Mol Biol. Author manuscript; Available in PMC 2025 Mar 24. (PMC7617523; doi:10.1016/j.jmb.2023.168060)
Supplement: SI-Data [file EMS203879-supplement-SI_Data.xls]

## Sheet: training_set_03082022
Dataset	PDB	Uniprot_ID	Uniprot_position	res_wt	res_mut	PDB_position	PDB_chain
Test	1rx0	Q9UKU7	302	Arg	Gln	280	A
Test	1rx0	Q9UKU7	320	Ala	Thr	298	A
Test	4p13	P11310	336	Ser	Arg	311	A
Test	4p13	P11310	168	Asp	Ala	143	A
Test	4p13	P11310	403	Thr	Ala	378	A
Test	2jif	P45954	376	Glu	Gly	376	A
Test	2vig	P16219	383	Arg	Cys	383	A
Test	2vig	P16219	330	Arg	Cys	330	A
Test	6mbl	P60709	70	Pro	Leu	70	Y
Test	6mbl	P60709	73	His	Tyr	73	Y
Test	6mbl	P60709	75	Ile	Thr	75	Y
Test	1ydi	O43707	748	Asn	Asp	755	B
Test	1q7l	Q03154	353	Arg	Cys	353	B
Test	1q7l	Q03154	179	Asn	Ser	179	A
Test	1q7l	Q03154	378	Arg	Gln	378	B
Test	1q7l	Q03154	378	Arg	Trp	378	B
Test	5f9s	P21549	340	Ile	Met	340	A
Test	5f9s	P21549	108	Trp	Arg	108	A
Test	5f9s	P21549	8	Val	Leu	8	A
Test	5f9s	P21549	56	Ile	Asn	56	A
Test	3r9a	P21549	59	Glu	Lys	59	A
Test	5f9s	P21549	63	Gly	Arg	63	A
Test	5f9s	P21549	108	Trp	Cys	108	A
Test	4kyo	P21549	384	Leu	Pro	384	A
Test	5qr1	P22557	411	Arg	Cys	411	B
Test	5qr1	P22557	156	Lys	Glu	156	B
Test	5qr1	P22557	170	Arg	His	170	B
Test	5qr1	P22557	218	Arg	His	218	B
Test	5qr1	P22557	263	Asp	Asn	263	B
Test	5qr1	P22557	411	Arg	His	411	B
Test	5qr1	P22557	165	Phe	Leu	165	B
Test	5qr1	P22557	170	Arg	Cys	170	B
Test	5qr1	P22557	170	Arg	Ser	170	B
Test	5qr1	P22557	172	Ala	Thr	172	B
Test	5qr1	P22557	395	Cys	Tyr	395	B
Test	5ky6	P04075	129	Asp	Gly	128	A
Test	2c10	Q16853	317	Tyr	His	317	A
Test	2c10	Q16853	371	Ile	Thr	371	A
Test	2c10	Q16853	441	Arg	Trp	441	A
Test	2c10	Q16853	749	Ala	Val	749	A
Test	6fch	P07741	33	Leu	Pro	33	A
Test	6fch	P07741	84	Val	Met	84	A
Test	6cvo	Q7Z2E3	211	Lys	Gln	197	A
Test	5jjm	P10275	755	Phe	Val	754	A
Test	5jjm	P10275	764	Tyr	Cys	763	A
Test	5jjm	P10275	799	Gln	Glu	798	A
Test	5jjm	P10275	682	Glu	Lys	681	A
Test	5jjm	P10275	685	Val	Ile	684	A
Test	3v49	P10275	713	Leu	Phe	712	A
Test	5jjm	P10275	752	Trp	Arg	751	A
Test	5jjm	P10275	755	Phe	Leu	754	A
Test	5jjm	P10275	757	Asn	Ser	756	A
Test	5jjm	P10275	759	Asn	Thr	758	A
Test	5jjm	P10275	764	Tyr	His	763	A
Test	5jjm	P10275	767	Pro	Ser	766	A
Test	5jjm	P10275	767	Pro	Ala	766	A
Test	5u7z	Q13510	36	Tyr	Cys	36	A
Test	5u7z	Q13510	138	Glu	Val	138	A
Test	5u7z	Q13510	362	Pro	Arg	362	B
Test	5u7z	Q13510	182	Leu	Val	182	B
Test	5u7z	Q13510	42	Thr	Met	42	A
Test	5u7z	Q13510	207	Tyr	Phe	207	B
Test	5ifs	Q9BZE9	487	Asp	Glu	487	A
Test	6b9f	Q8WXF7	239	Arg	Cys	239	A
Test	6b9f	Q8WXF7	247	His	Pro	247	A
Test	6b9f	Q8WXF7	157	Leu	Trp	157	A
Test	6b9f	Q8WXF7	355	Asn	Lys	355	A
Test	6b9f	Q8WXF7	408	Met	Val	408	A
Test	4ido	Q8WXF7	154	Gln	Glu	154	A
Test	6b9f	Q8WXF7	156	Thr	Ile	156	A
Test	6b9f	Q8WXF7	179	Ser	Tyr	179	A
Test	4ido	Q8WXF7	198	Arg	Ser	198	A
Test	2bew	P12694	190	Gln	Lys	145	A
Test	2bew	P12694	413	Tyr	Cys	368	A
Test	2bew	P12694	211	Thr	Met	166	A
Test	2bew	P12694	412	Val	Met	367	A
Test	2bew	P12694	324	Phe	Leu	279	A
Test	2bew	P21953	206	His	Arg	156	B
Test	2bew	P21953	170	Arg	His	120	B
Test	2bew	P21953	346	Gln	Arg	296	B
Test	2bew	P21953	163	Glu	Val	113	B
Test	2bew	P21953	168	Arg	His	118	B
Test	2bew	P21953	170	Arg	Cys	120	B
Test	2bew	P21953	170	Arg	Pro	120	B
Test	2bew	P21953	170	Arg	Ser	120	B
Test	2bew	P21953	170	Arg	Gly	120	B
Test	2bew	P21953	206	His	Tyr	156	B
Test	2bew	P21953	339	Ser	Leu	289	B
Test	2bew	P21953	364	Asp	Asn	314	B
Test	4m3p	Q93088	387	Glu	Lys	387	A
Test	3eu7	P51587	25	Gly	Arg	25	X
Test	3eu7	P51587	31	Trp	Cys	31	X
Test	3eu7	P51587	31	Trp	Leu	31	X
Test	3mq7	Q10589	143	Val	Phe	143	A
Test	3uct	P0DP23	54	Asn	Ile	53	A
Test	4upu	P0DP23	98	Asn	Ser	98	A
Test	4upu	P0DP23	96	Asp	Val	96	A
Test	4upu	P0DP23	98	Asn	Ile	98	A
Test	4upu	P0DP23	134	Asp	Asn	134	A
Test	4upu	P0DP23	134	Asp	His	134	A
Test	4upu	P0DP23	136	Gln	Pro	136	A
Test	6sz5	P0DP24	110	Met	Leu	110	A
Test	6sz5	P0DP24	142	Phe	Leu	142	A
Test	5fbk	P41180	116	Ala	Thr	116	A
Test	5fbk	P41180	227	Arg	Leu	227	A
Test	5fbk	P41180	227	Arg	Gln	227	A
Test	5fbk	P41180	125	Leu	Pro	125	A
Test	5fbk	P41180	465	Arg	Gln	465	A
Test	5fbk	P41180	55	Pro	Leu	55	A
Test	5fbk	P41180	122	Ser	Cys	122	A
Test	5fbk	P41180	125	Leu	Phe	125	A
Test	5fbk	P41180	159	Leu	Pro	159	A
Test	5fbk	P41180	172	Arg	Gly	172	A
Test	5fbk	P41180	178	Asn	Asp	178	A
Test	5fbk	P41180	215	Asp	Gly	215	A
Test	5fbk	P41180	220	Arg	Trp	220	A
Test	5fbk	P41180	445	Thr	Ala	445	A
Test	4coo	P35520	78	Pro	Arg	78	A
Test	4coo	P35520	88	Pro	Ser	88	A
Test	4coo	P35520	114	Ala	Val	114	A
Test	4coo	P35520	369	Arg	His	369	A
Test	4uuu	P35520	444	Asp	Asn	444	A
Test	4uuu	P35520	539	Leu	Ser	539	A
Test	4coo	P35520	176	Glu	Lys	176	A
Test	4coo	P35520	198	Asp	Val	198	A
Test	4uuu	P35520	439	Arg	Gln	439	A
Test	4coo	P35520	379	Arg	Gln	379	A
Test	4coo	P35520	379	Arg	Trp	379	A
Test	4coo	P35520	200	Pro	Leu	200	A
Test	4uuu	P35520	500	Ser	Leu	500	A
Test	4o67	Q8N884	261	Pro	His	261	A
Test	4o67	Q8N884	261	Pro	Leu	261	A
Test	6glw	Q05315	28	Ala	Val	28	A
Test	3bl9	Q96C86	316	Thr	Met	316	A
Test	3o4r	Q9BTZ2	202	Pro	Ser	202	A
Test	5rw1	Q96HY7	350	Asn	Asp	329	A
Test	3uud	P03372	375	Gln	His	375	A
Test	6owc	P03372	463	Ser	Pro	463	B
Test	6k17	Q9NVH0	231	Asp	Asn	231	A
Test	4bxo	Q9BTP7	158	Ser	Leu	158	B
Test	6lw2	P09467	218	Arg	Lys	217	A
Test	5pzr	P09467	233	Phe	Ile	232	A
Test	5pzr	P09467	255	Arg	Leu	254	A
Test	5pzr	P09467	233	Phe	Leu	232	A
Test	3vp6	Q99259	474	Val	Gly	474	A
Test	2okj	Q99259	558	Pro	Ser	558	A
Test	1i3k	Q14376	103	Asp	Gly	103	A
Test	5in3	P07902	32	Ile	Asn	32	B
Test	5in3	P07902	113	Asp	Asn	113	B
Test	5in3	P07902	114	His	Leu	114	B
Test	5in3	P07902	117	Phe	Ser	117	B
Test	5in3	P07902	118	Gln	His	118	B
Test	5in3	P07902	171	Phe	Ser	171	B
Test	5in3	P07902	179	Gly	Asp	179	B
Test	5in3	P07902	194	Phe	Leu	194	B
Test	5in3	P07902	198	Ile	Met	198	B
Test	5in3	P07902	198	Ile	Thr	198	B
Test	5in3	P07902	201	Arg	His	201	B
Test	5in3	P07902	209	Tyr	Cys	209	B
Test	5in3	P07902	209	Tyr	Ser	209	B
Test	5in3	P07902	249	Trp	Arg	249	B
Test	5in3	P07902	323	Tyr	Asp	323	B
Test	5in3	P07902	323	Tyr	His	323	B
Test	5in3	P07902	344	Gln	Lys	344	B
Test	5in3	P07902	34	Tyr	Asn	34	B
Test	5in3	P07902	201	Arg	Cys	201	B
Test	5in3	P07902	220	Glu	Lys	220	B
Test	5in3	P07902	342	Leu	Ile	342	B
Test	5in3	P07902	103	Gln	Arg	103	B
Test	5in3	P07902	30	Gln	His	30	B
Test	5in3	P07902	169	Gln	Lys	169	B
Test	5in3	P07902	323	Tyr	Cys	323	B
Test	5in3	P07902	340	Glu	Lys	340	B
Test	6z89	P30793	79	Leu	Pro	79	A
Test	6z89	P30793	88	Arg	Pro	88	A
Test	6z89	P30793	88	Arg	Trp	88	A
Test	6z89	P30793	102	Met	Lys	102	A
Test	6z89	P30793	134	Asp	Val	134	A
Test	6z89	P30793	144	His	Pro	144	A
Test	6z89	P30793	184	Arg	His	184	A
Test	6z89	P30793	224	Lys	Arg	224	A
Test	6z89	P30793	71	Leu	Gln	71	A
Test	6z89	P30793	74	Ala	Val	74	A
Test	6z89	P30793	83	Gly	Ala	83	A
Test	6z89	P30793	102	Met	Arg	102	A
Test	6z86	P30793	135	Ile	Lys	135	A
Test	6z89	P30793	221	Met	Thr	221	A
Test	6z89	P30793	241	Arg	Trp	241	A
Test	6z89	P30793	249	Arg	Ser	249	B
Test	6z89	P30793	98	Ala	Val	98	A
Test	6z86	P30793	135	Ile	Thr	135	A
Test	1hwg	P01241	42	Arg	Cys	16	A
Test	1hwg	P01241	67	Lys	Arg	41	A
Test	1hwg	P01241	201	Thr	Ala	175	A
Test	1hwg	P01241	205	Ile	Met	179	A
Test	6i01	O94923	597	Val	Ile	597	A
Test	6i33	P23378	548	Leu	Pro	548	A
Test	6i33	P23378	150	Asn	Thr	150	A
Test	6i33	P23378	410	Arg	Lys	410	A
Test	6i33	P23378	503	Glu	Ala	503	B
Test	6i33	P23378	532	Thr	Arg	532	A
Test	6i33	P23378	533	Asn	Tyr	533	A
Test	6i33	P23378	540	Lys	Gln	540	A
Test	6i33	P23378	548	Leu	Val	548	A
Test	6i33	P23378	957	Ser	Pro	957	A
Test	6i33	P23378	966	Arg	Gly	966	A
Test	3vw9	Q04760	19	Cys	Tyr	18	A
Test	2bwg	P36959	234	Ala	Thr	234	A
Test	6e8y	P21695	223	Thr	Ile	223	A
Test	5h8q	Q05586	794	Arg	Gln	287	B
Test	5h8f	Q12879	772	Lys	Glu	255	A
Test	3ks9	Q13255	262	Tyr	Cys	262	A
Test	3ic0	P69905	24	Glu	Gly	23	A
Test	3ic0	P69905	24	Glu	Lys	23	A
Test	1shr	P69905	42	Thr	Ser	41	A
Test	1dke	P69905	46	His	Gln	45	A
Test	1dke	P69905	46	His	Arg	45	A
Test	4x0l	P69905	79	Asn	His	79	A
Test	4x0l	P69905	79	Asn	Lys	79	A
Test	1j7y	P69905	91	Lys	Met	90	A
Test	4mqk	P69905	98	Asn	Lys	97	A
Test	1z8u	P69905	116	Ala	Asp	115	B
Test	1z8u	P69905	134	Ser	Arg	133	B
Test	1bab	P69905	1	Met	Val	1	A
Test	1bab	P69905	1	Met	Thr	1	A
Test	1xz7	P69905	89	Ala	Val	88	A
Test	4x0l	P68871	36	Tyr	Phe	36	B
Test	4x0l	P68871	38	Trp	Gly	38	B
Test	4x0l	P68871	38	Trp	Ser	38	B
Test	4x0l	P68871	38	Trp	Arg	38	B
Test	1cbm	P68871	40	Gln	Glu	39	A
Test	1cbm	P68871	40	Gln	Lys	39	A
Test	1cbm	P68871	40	Gln	Arg	39	A
Test	3ic0	P68871	49	Leu	Pro	48	B
Test	1yzi	P68871	50	Ser	Phe	49	B
Test	1yzi	P68871	80	Asp	Tyr	79	B
Test	4x0l	P68871	94	Cys	Arg	94	B
Test	1yzi	P68871	95	Asp	Gly	94	B
Test	1yzi	P68871	95	Asp	Asn	94	B
Test	1cbm	P68871	97	Leu	Pro	96	A
Test	1cbm	P68871	97	Leu	Val	96	A
Test	6nq5	P68871	99	Val	Gly	98	B
Test	1cbl	P68871	118	His	Pro	117	A
Test	1cbl	P68871	118	His	Arg	117	A
Test	4x0l	P68871	129	Ala	Asp	129	B
Test	4ni1	P68871	133	Lys	Asn	132	B
Test	4ni1	P68871	133	Lys	Gln	132	B
Test	6fqf	P68871	144	His	Asp	143	A
Test	6fqf	P68871	144	His	Gln	143	A
Test	6fqf	P68871	144	His	Arg	143	A
Test	4x0l	P68871	146	Tyr	His	146	B
Test	1cbl	P68871	118	His	Tyr	117	A
Test	4x0l	P68871	143	Ala	Val	143	B
Test	1shr	P02042	44	Glu	Gly	43	B
Test	1shr	P02042	44	Glu	Lys	43	B
Test	1shr	P02042	52	Pro	Arg	51	B
Test	1shr	P02042	100	Asp	Asn	99	B
Test	1shr	P02042	117	Arg	Cys	116	B
Test	1shr	P02042	117	Arg	His	116	B
Test	1shr	P02042	126	Gln	Glu	125	B
Test	1shr	P02042	147	His	Arg	146	B
Test	1shr	P02042	37	Pro	His	36	B
Test	1shr	P02042	105	Arg	Ser	104	B
Test	1shr	P02042	141	Ala	Val	140	B
Test	1shr	P02042	31	Arg	Thr	30	B
Test	1i3d	P69891	3	His	Gln	2	A
Test	1i3d	P69891	37	Pro	Arg	36	A
Test	1i3d	P69891	38	Trp	Gly	37	A
Test	1i3d	P69891	40	Gln	Arg	39	A
Test	1i3d	P69891	41	Arg	Lys	40	A
Test	1i3d	P69891	129	Ala	Thr	128	A
Test	1fdh	P69892	35	Val	Ile	34	G
Test	1fdh	P69892	56	Met	Arg	55	G
Test	1fdh	P69892	102	Glu	Lys	101	G
Test	1fdh	P69892	121	Lys	Gln	120	G
Test	1fdh	P69892	126	Glu	Ala	125	G
Test	1fdh	P69892	147	His	Tyr	146	G
Test	1kpe	P49773	37	Arg	Pro	37	A
Test	5ed6	P49773	51	His	Arg	51	A
Test	5o8i	P49773	93	Gly	Asp	93	A
Test	5o8i	P49773	97	Val	Met	97	A
Test	3cbb	P41235	85	Arg	Trp	76	A
Test	3cbb	P41235	89	Arg	Gln	80	A
Test	1b72	P14653	207	Arg	Cys	207	A
Test	1b72	P14653	207	Arg	His	207	A
Test	1hmp	P00492	8	Val	Gly	7	A
Test	1hmp	P00492	41	Leu	Pro	40	A
Test	1hmp	P00492	45	Arg	Lys	44	A
Test	1hmp	P00492	48	Arg	His	47	A
Test	4rao	P00492	51	Arg	Gly	50	A
Test	4rao	P00492	51	Arg	Pro	50	A
Test	1hmp	P00492	70	Gly	Glu	69	A
Test	1hmp	P00492	80	Asp	Val	79	A
Test	1hmp	P00492	201	Asp	Gly	200	A
Test	1hmp	P00492	201	Asp	Asn	200	A
Test	1hmp	P00492	201	Asp	Tyr	200	A
Test	1hmp	P00492	44	Asp	Tyr	43	A
Test	1hmp	P00492	72	Tyr	Cys	71	A
Test	4rao	P00492	124	Thr	Pro	123	A
Test	3pdj	P28845	137	Arg	Cys	137	A
Test	2o23	Q99714	122	Leu	Val	122	A
Test	2o23	Q99714	130	Arg	Cys	130	A
Test	2o23	Q99714	247	Asn	Ser	247	A
Test	2o23	Q99714	249	Glu	Gln	249	A
Test	2o23	Q99714	226	Arg	Gln	226	A
Test	2o23	Q99714	147	Arg	Cys	147	A
Test	5ics	Q9BPX1	130	Arg	Trp	130	A
Test	2pd6	Q92506	190	His	Arg	190	A
Test	3bj4	P51787	589	Gly	Asp	589	A
Test	3bj4	P51787	591	Arg	His	591	A
Test	3bj4	P51787	594	Arg	Gln	594	A
Test	3bj4	P51787	619	Leu	Met	619	A
Test	3bj4	P51787	600	Thr	Met	600	A
Test	3hfe	P51787	611	Asp	Asn	611	A
Test	3bj4	P51787	588	Ile	Phe	588	A
Test	5j03	O43526	333	Arg	Gln	361	A
Test	5j03	O43526	332	Arg	Gly	360	A
Test	5j03	O43526	333	Arg	Trp	361	A
Test	5j03	O43525	406	Val	Ile	395	A
Test	5bxd	Q719H9	107	Leu	Trp	107	A
Test	6s4l	Q719H9	31	Pro	Leu	31	A
Test	6s4l	Q719H9	31	Pro	Arg	31	A
Test	6s4l	Q719H9	31	Pro	Ser	31	A
Test	6s4l	Q719H9	33	His	Pro	33	A
Test	6s4l	Q719H9	33	His	Gln	33	A
Test	6s4l	Q719H9	74	His	Pro	74	A
Test	6s4l	Q719H9	31	Pro	His	31	A
Test	5bxd	Q719H9	69	Asp	Glu	69	A
Test	1i0z	P07195	172	Arg	His	171	A
Test	1i0z	P07195	69	Gly	Glu	68	A
Test	1i0z	P07195	172	Arg	Pro	171	A
Test	6k2y	Q8TCE9	67	Cys	Arg	70	A
Test	6k2y	Q8TCE9	69	Phe	Tyr	72	A
Test	6k2y	Q8TCE9	67	Cys	Ser	70	A
Test	6fof	P17931	183	Arg	Lys	183	C
Test	6odg	P10636	622	Ser	Asn	1	A
Test	3wht	Q8NI22	135	Tyr	Asn	135	B
Test	5ons	Q9ULC4	106	Leu	His	106	A
Test	6ssu	Q99735	101	Ala	Val	101	A
Test	1a4i	P11586	173	Arg	Cys	173	A
Test	1a4i	P11586	194	Thr	Pro	194	A
Test	6fcx	P42898	387	Gly	Asp	387	A
Test	6fcx	P42898	566	Gly	Glu	566	A
Test	6fcx	P42898	506	Tyr	Asp	506	A
Test	6fcx	P42898	388	Arg	His	388	A
Test	3rkq	P52952	188	Asn	Lys	188	A
Test	3rkq	P52952	191	Tyr	Cys	191	A
Test	3rkq	P52952	142	Arg	Cys	142	A
Test	3rkq	P52952	144	Leu	Pro	144	A
Test	3rkq	P52952	183	Lys	Glu	183	A
Test	3rkq	P52952	187	Gln	His	187	A
Test	3rkq	P52952	190	Arg	Cys	190	A
Test	3rkq	P52952	192	Lys	Arg	192	A
Test	3rkq	P52952	192	Lys	Thr	192	A
Test	1kqn	Q9HAN9	33	Asp	Gly	33	A
Test	1kqn	Q9HAN9	207	Arg	Trp	207	A
Test	1kqn	Q9HAN9	217	Ile	Asn	217	A
Test	1kqn	Q9HAN9	239	Leu	Ser	239	A
Test	2exx	Q9HBL8	252	Pro	Leu	252	A
Test	5cby	P04150	477	Arg	His	477	A
Test	4mdd	P04150	559	Ile	Asn	559	A
Test	5cby	P04150	477	Arg	Ser	477	A
Test	4tnt	P08235	645	Cys	Ser	645	A
Test	4tnt	P08235	659	Arg	Ser	659	A
Test	5t3p	P0C024	100	Arg	His	101	A
Test	5vwo	P04181	54	Asn	Lys	54	A
Test	5vwo	P04181	55	Tyr	His	55	A
Test	5vwo	P04181	93	Cys	Phe	93	A
Test	5vwo	P04181	154	Arg	Leu	154	A
Test	5vwo	P04181	180	Arg	Thr	180	A
Test	5vwo	P04181	319	His	Tyr	319	A
Test	5vwo	P04181	51	Gly	Asp	51	A
Test	5vwo	P04181	199	Pro	Gln	199	A
Test	5vwo	P04181	318	Glu	Lys	318	A
Test	5vwo	P04181	121	Gly	Asp	121	A
Test	5vwo	P04181	181	Thr	Met	181	A
Test	5vwo	P04181	195	Asp	Tyr	195	A
Test	6yb8	P22234	141	Ser	Cys	141	A
Test	3exi	P08559	167	Val	Met	138	A
Test	3exi	P08559	210	Met	Val	181	A
Test	2ozl	P08559	231	Thr	Ala	202	A
Test	3exi	P08559	378	Arg	His	349	A
Test	1ni4	P08559	152	Ser	Leu	123	A
Test	3exi	P08559	169	Ala	Val	140	A
Test	3exi	P08559	179	Leu	Arg	150	A
Test	3exi	P08559	378	Arg	Cys	349	A
Test	3exi	P11177	132	Tyr	Cys	102	B
Test	6f8f	P52945	224	Glu	Lys	224	G
Test	5nzo	O43175	135	Arg	Trp	135	B
Test	5nzo	O43175	163	Arg	Gln	163	B
Test	5nzo	O43175	265	Glu	Lys	265	B
Test	5nzo	O43175	266	Pro	Leu	266	B
Test	6rj6	O43175	286	Ala	Pro	285	A
Test	4ip7	P30613	337	Arg	Pro	306	A
Test	4ip7	P30613	337	Arg	Gln	306	A
Test	4ip7	P30613	359	Arg	Cys	328	A
Test	4ip7	P30613	359	Arg	His	328	A
Test	4ip7	P30613	392	Ala	Thr	361	A
Test	4ip7	P30613	393	Asn	Lys	362	A
Test	4ip7	P30613	393	Asn	Ser	362	A
Test	4ip7	P30613	431	Ala	Thr	400	A
Test	4ip7	P30613	458	Gly	Asp	427	A
Test	4ip7	P30613	566	Asn	Lys	535	A
Test	4ip7	P30613	222	Gly	Ala	191	A
Test	6nn4	P30613	342	Ile	Phe	311	A
Test	4ip7	P30613	348	Lys	Asn	317	A
Test	4ip7	P30613	390	Asp	Asn	359	A
Test	4ip7	P30613	427	Glu	Ala	396	A
Test	4ip7	P30613	427	Glu	Asp	396	A
Test	4ip7	P30613	352	Ala	Asp	321	A
Test	4ip7	P30613	385	Arg	Trp	354	A
Test	4ip7	P30613	320	Val	Leu	289	A
Test	4ip7	P30613	358	Gly	Glu	327	A
Test	5h65	Q9NUX5	623	Gln	His	623	A
Test	5h65	Q9NUX5	376	Gln	Arg	376	A
Test	5h65	Q9NUX5	428	Asn	Ser	428	A
Test	5un7	Q9NUX5	614	Asn	Ser	614	A
Test	3nhc	P04156	129	Met	Val	3	A
Test	4e1h	P04156	178	Asp	Asn	178	A
Test	3heq	P04156	180	Val	Ile	180	A
Test	3heq	P04156	208	Arg	His	208	A
Test	3heq	P04156	212	Gln	Pro	212	A
Test	3nhc	P04156	131	Gly	Val	5	A
Test	3heq	P04156	142	Gly	Ser	142	A
Test	3s5j	P60891	114	Asn	Ser	114	B
Test	4m0p	P60891	183	Asp	His	183	A
Test	3s5j	P60891	43	Glu	Asp	43	B
Test	3s5j	P60891	115	Met	Thr	115	B
Test	3s5j	P60891	65	Asp	Asn	65	B
Test	4m0p	P60891	306	Gly	Arg	306	A
Test	4m0p	P60891	142	Val	Leu	142	A
Test	3s5j	P60891	115	Met	Val	115	B
Test	2h06	P60891	196	Arg	Trp	196	A
Test	4m0p	P60891	309	Val	Phe	309	A
Test	2izz	P32322	179	Ala	Thr	179	A
Test	2izz	P32322	206	Gly	Arg	206	A
Test	2izz	P32322	206	Gly	Trp	206	A
Test	2izz	P32322	251	Arg	His	251	A
Test	2izz	P32322	257	Ala	Thr	257	A
Test	2izz	P32322	266	Arg	Gln	266	A
Test	2izz	P32322	248	Gly	Glu	248	A
Test	4djn	Q7LG56	121	Arg	His	121	A
Test	4djn	Q7LG56	41	Arg	Gln	41	A
Test	4djn	Q7LG56	41	Arg	Trp	41	A
Test	4djn	Q7LG56	41	Arg	Pro	41	A
Test	3nso	P33764	3	Arg	Lys	3	A
Test	3nso	P33764	87	His	Asp	87	A
Test	4ybh	P06703	69	Asn	Ser	69	B
Test	4ybh	P06703	83	Ile	Thr	83	B
Test	1k9k	P06703	90	Gly	Asp	90	A
Test	2bei	Q96F10	126	Arg	Cys	126	A
Test	2nut	O75396	108	Arg	Gln	108	C
Test	4afx	Q9UK55	158	Leu	Gln	137	A
Test	4afx	Q9UK55	420	Phe	Leu	399	B
Test	3ndd	P01009	58	Ala	Thr	34	A
Test	3ndd	P01009	288	Glu	Val	264	A
Test	3ndd	P01009	386	Pro	His	362	B
Test	3ndd	P01009	386	Pro	Thr	362	B
Test	3ndd	P01009	387	Glu	Lys	363	B
Test	3ndd	P01009	393	Pro	Leu	369	B
Test	3ndd	P01009	400	Glu	Asp	376	B
Test	3ndd	P01009	76	Phe	Ser	52	A
Test	3ndd	P01009	243	Pro	Ser	219	A
Test	3ndd	P01009	293	His	Arg	269	A
Test	3ndd	P01009	293	His	Gln	269	A
Test	3ndd	P01009	308	Ala	Ser	284	A
Test	3ndd	P01009	403	Thr	Ile	379	B
Test	3ndd	P01009	409	Met	Thr	385	B
Test	3caa	P01011	401	Met	Val	372	B
Test	3caa	P01011	407	Asp	Gly	378	B
Test	3caa	P01011	267	Lys	Arg	243	A
Test	3caa	P01011	414	Met	Val	385	B
Test	3caa	P01011	273	Ser	Arg	249	A
Test	4bb2	P08185	115	Leu	His	93	A
Test	4bb2	P08185	389	Asp	Asn	367	B
Test	2xn6	P05543	303	Leu	Phe	283	A
Test	2arr	P05120	374	Gly	Ala	352	P
Test	3kcg	P01008	424	Gly	Asp	392	I
Test	3kcg	P01008	425	Arg	His	393	I
Test	3kcg	P01008	425	Arg	Cys	393	I
Test	3kcg	P01008	425	Arg	Pro	393	I
Test	3kcg	P01008	426	Ser	Leu	394	I
Test	4q6r	O95470	222	Arg	Gln	222	A
Test	4q6r	O95470	222	Arg	Trp	222	A
Test	4q6r	O95470	184	Ile	Thr	184	A
Test	4kxq	Q96EB6	484	Val	Asp	484	A
Test	4p5w	Q9UJS0	232	Leu	Ile	232	A
Test	4ky9	P02730	327	Pro	Arg	327	A
Test	3mrr	Q92959	181	Gly	Ala	4	P
Test	3mrr	Q92959	181	Gly	Asp	4	P
Test	1luv	P04179	82	Ile	Thr	58	A
Test	1luv	P04179	156	Arg	Trp	132	A
Test	1luv	P04179	76	Gly	Arg	52	A
Test	6i6v	P35270	163	Pro	Leu	163	A
Test	1ya5	O15273	74	Leu	His	74	T
Test	1ya5	O15273	64	Ser	Leu	64	T
Test	1ya5	O15273	87	Arg	Trp	87	T
Test	6fqp	Q15583	219	Arg	Cys	219	A
Test	3d57	P10828	338	Arg	Trp	338	A
Test	1n46	P10828	348	Val	Glu	348	A
Test	1n46	P10828	426	Thr	Ile	426	A
Test	1n46	P10828	429	Arg	Gln	429	A
Test	3d57	P10828	326	Glu	Gly	326	A
Test	4y99	P63316	69	Ser	Arg	69	A
Test	4y99	P63316	131	Asp	Glu	131	A
Test	3cb2	P23258	331	Thr	Pro	331	A
Test	2wk6	P19971	76	Met	Ile	76	A
Test	5iaa	P61960	81	Arg	Cys	81	C
Test	2v30	P11172	429	Gly	Arg	429	A
Test	2jgy	P11172	286	Ile	Asn	286	A
Test	2jgy	P11172	375	Gly	Ser	375	A
Test	3ikk	O95292	56	Pro	Ser	56	A
Test	6c90	Q6NZY4	672	Pro	Ala	672	B
Test	4dor	O00482	523	Asn	Lys	523	A
Test	1b72	P40424	235	Arg	Gln	235	B
Test	3ipq	Q13133	415	Arg	Gln	415	A
Test	2c9w	Q15369	79	Tyr	Phe	79	C
Test	2c9w	Q15369	79	Tyr	Ser	79	C
Test	2c9w	Q15369	79	Tyr	Asn	79	C
Test	1bkz	P47929	15	Arg	Leu	14	A
Test	1bkz	P47929	15	Arg	His	14	A
Test	3d3w	Q7Z4W1	218	Ala	Ser	218	A
Test	3d3w	Q7Z4W1	218	Ala	Thr	218	A
Test	4kyo	P21549	41	Gly	Arg	41	A
Test	4kyo	P21549	41	Gly	Val	41	A
Test	4kyo	P21549	22	Asn	Ser	22	A
Test	4kyo	P21549	41	Gly	Glu	41	A
Test	4kyo	P21549	47	Gly	Arg	47	A
Test	4kyo	P21549	10	Pro	Ser	10	A
Test	4kyo	P21549	25	Leu	Arg	25	A
Test	4kyo	P21549	42	Gly	Glu	42	A
Test	4kyo	P21549	70	Thr	Asn	70	A
Test	4kyo	P21549	81	Ser	Leu	81	A
Test	3r9a	P21549	83	His	Arg	83	A
Test	4kyo	P21549	111	Arg	Gln	111	A
Test	4kyo	P21549	118	Arg	His	118	A
Test	4kyo	P21549	197	Arg	Gln	197	A
Test	4kyo	P21549	216	Gly	Arg	216	A
Test	4kyo	P21549	274	Glu	Asp	274	A
Test	4kyo	P21549	277	Ala	Asp	277	A
Test	1t5z	P10275	731	Val	Met	730	A
Test	2q7j	P10275	727	Arg	Leu	726	A
Test	1t5z	P10275	738	Ile	Thr	737	A
Test	1t5z	P10275	903	Gln	Arg	902	A
Test	4dck	P0DP23	90	Phe	Leu	90	B
Test	1yr5	P0DP23	142	Phe	Leu	141	A
Test	1iwq	P0DP23	110	Met	Leu	109	A
Test	3uud	P03372	380	Glu	Gln	380	A
Test	1fdh	P69905	2	Val	Glu	1	A
Test	4mqk	P69905	28	Glu	Asp	27	A
Test	4mqk	P69905	28	Glu	Gly	27	A
Test	4mqk	P69905	28	Glu	Val	27	A
Test	1fdh	P69905	31	Glu	Lys	30	A
Test	1fdh	P69905	32	Arg	Ser	31	A
Test	1fdh	P69905	35	Leu	Arg	34	A
Test	1fdh	P69905	38	Pro	Arg	37	A
Test	1c7c	P69905	41	Lys	Met	40	A
Test	1c7c	P69905	45	Pro	Arg	44	A
Test	1shr	P69905	51	His	Arg	50	A
Test	1shr	P69905	78	Pro	Arg	77	A
Test	1fdh	P69905	92	Leu	Pro	91	A
Test	1fdh	P69905	95	Asp	Tyr	94	A
Test	1fdh	P69905	96	Pro	Ala	95	A
Test	1fdh	P69905	96	Pro	Thr	95	A
Test	1fdh	P69905	100	Lys	Glu	99	A
Test	2dn1	P69905	113	His	Asp	112	A
Test	1fdh	P69905	115	Pro	Leu	114	A
Test	1fdh	P69905	115	Pro	Arg	114	A
Test	1fdh	P69905	115	Pro	Ser	114	A
Test	1fdh	P69905	121	Ala	Glu	120	A
Test	1fdh	P69905	123	His	Gln	122	A
Test	1fdh	P69905	127	Asp	Val	126	A
Test	1fdh	P69905	127	Asp	Tyr	126	A
Test	1fdh	P69905	128	Lys	Asn	127	A
Test	1fdh	P69905	131	Ala	Pro	130	A
Test	1fdh	P69905	131	Ala	Asp	130	A
Test	4mqj	P69905	132	Ser	Pro	131	A
Test	1si4	P69905	136	Val	Glu	135	A
Test	1fdh	P69905	139	Ser	Pro	138	A
Test	1shr	P69905	140	Lys	Thr	139	A
Test	1shr	P69905	141	Tyr	His	140	A
Test	1fdh	P69905	142	Arg	His	141	A
Test	1fdh	P69905	142	Arg	Pro	141	A
Test	1fdh	P69905	93	Arg	Trp	92	A
Test	1fdh	P69905	95	Asp	Ala	94	A
Test	1fdh	P69905	127	Asp	Gly	126	A
Test	1fdh	P69905	92	Leu	Phe	91	A
Test	4mqk	P69905	113	His	Gln	112	A
Test	1fdh	P69905	127	Asp	His	126	A
Test	1cbm	P68871	3	His	Leu	2	A
Test	1cbm	P68871	3	His	Gln	2	A
Test	1cbm	P68871	3	His	Arg	2	A
Test	1cbm	P68871	3	His	Tyr	2	A
Test	1cbm	P68871	37	Pro	Arg	36	A
Test	1cbm	P68871	37	Pro	Ser	36	A
Test	1cbm	P68871	37	Pro	Thr	36	A
Test	1cbm	P68871	42	Phe	Tyr	41	A
Test	1cbl	P68871	44	Glu	Gln	43	A
Test	1cbm	P68871	56	Met	Lys	55	A
Test	1cbm	P68871	98	His	Pro	97	A
Test	1cbm	P68871	98	His	Gln	97	A
Test	1cbm	P68871	98	His	Tyr	97	A
Test	1cbm	P68871	100	Asp	Glu	99	A
Test	1cbm	P68871	101	Pro	Arg	100	A
Test	1cbm	P68871	102	Glu	Gln	101	A
Test	1cbm	P68871	105	Arg	Thr	104	A
Test	1cbm	P68871	109	Asn	Lys	108	A
Test	2dn1	P68871	112	Val	Ala	111	B
Test	2dn1	P68871	113	Cys	Tyr	112	B
Test	1cbm	P68871	116	Ala	Asp	115	A
Test	1cbm	P68871	116	Ala	Pro	115	A
Test	2dn1	P68871	117	His	Gln	116	B
Test	1cbm	P68871	120	Gly	Ala	119	A
Test	1cbm	P68871	121	Lys	Glu	120	A
Test	1cbm	P68871	121	Lys	Ile	120	A
Test	1cbm	P68871	121	Lys	Gln	120	A
Test	1cbm	P68871	125	Pro	Arg	124	A
Test	1cbm	P68871	125	Pro	Gln	124	A
Test	1cbm	P68871	125	Pro	Ser	124	A
Test	1cbm	P68871	128	Gln	Glu	127	A
Test	1cbm	P68871	128	Gln	Lys	127	A
Test	1cbm	P68871	132	Gln	Pro	131	A
Test	1ch4	P68871	136	Ala	Asp	135	A
Test	1ch4	P68871	136	Ala	Pro	135	A
Test	1cbm	P68871	140	Asn	Asp	139	A
Test	1cbm	P68871	140	Asn	Lys	139	A
Test	1cbm	P68871	140	Asn	Tyr	139	A
Test	1cbl	P68871	145	Lys	Glu	144	A
Test	1cbm	P68871	147	His	Gln	146	A
Test	2hbe	P68871	83	Lys	Asn	82	B
Test	1cbm	P68871	35	Val	Asp	34	A
Test	1cbm	P68871	35	Val	Leu	34	A
Test	2dn1	P68871	113	Cys	Phe	112	B
Test	2dn1	P68871	117	His	Leu	116	B
Test	1cbm	P68871	31	Arg	Thr	30	A
Test	2hbe	P68871	83	Lys	Glu	82	B
Test	1cbm	P68871	128	Gln	Pro	127	A
Test	1cbl	P68871	145	Lys	Asn	144	A
Test	2vdr	P08514	355	Glu	Lys	324	A
Test	2vdr	P08514	202	Phe	Cys	171	A
Test	2vdr	P08514	222	Phe	Leu	191	A
Test	2fd6	Q03405	86	Thr	Ala	64	U
Test	6oni	P37231	318	Val	Met	290	B
Test	1fm9	P19793	398	Ala	Val	398	A
Test	1rdt	P19793	427	Ser	Phe	427	A
Test	1rdt	P19793	427	Ser	Tyr	427	A
Test	1k9k	P06703	27	His	Arg	27	A
Test	1ydi	P18206	126	Phe	Leu	126	A
Test	5jjm	P10275	734	Gln	His	733	A
Test	1z8u	P69905	104	His	Arg	103	B
Test	1fdh	P69905	111	Ala	Asp	110	A
Test	2dn1	P69905	32	Arg	Lys	31	A
Test	1z8u	P69905	104	His	Tyr	103	B
Test	2dn1	P68871	52	Pro	Arg	51	B
Test	4x0l	P68871	132	Gln	Glu	132	B
Test	4x0l	P68871	132	Gln	Lys	132	B
Test	4x0l	P68871	132	Gln	Arg	132	B
Test	1cbm	P68871	31	Arg	Lys	30	A
Test	1cbm	P68871	100	Asp	Ala	99	A
Test	1cbm	P68871	100	Asp	Val	99	A
Test	1cbm	P68871	100	Asp	His	99	A
Training	1c3i	P08254	167	Glu	Lys	150	A
Training	1dgf	P04040	419	Leu	Val	419	A
Training	1djs	P05230	21	Gly	Glu	6	B
Training	1dle	P00751	508	His	Gln	39	B
Training	1dyn	Q05193	529	Asn	Ser	21	B
Training	1fie	P00488	565	Pro	Leu	564	A
Training	1fzc	P02679	336	Met	Thr	310	F
Training	1fzc	P02679	334	Asn	Ile	308	F
Training	1fzc	P02679	301	Arg	Cys	275	F
Training	1g73	P98170	257	Pro	Ala	257	C
Training	1gj7	P00749	293	Arg	Gln	116	B
Training	1gux	P06400	569	Leu	Phe	569	A
Training	1i4f	P43358	230	Gly	Glu	1	C
Training	1ik9	Q13426	134	Ile	Thr	134	A
Training	1isi	Q10588	125	Arg	His	93	A
Training	1itb	P01584	141	Glu	Asn	25	A
Training	1jsu	P46527	52	Met	Arg	52	C
Training	1jsu	P46527	93	Arg	Trp	93	C
Training	1li1	P08572	1690	Ala	Thr	207	C
Training	1li1	P08572	1662	Arg	His	179	C
Training	1li1	P08572	1639	Ser	Leu	157	C
Training	1mhl	P05164	604	Arg	Cys	438	C
Training	1n4m	P06400	656	Arg	Gln	656	A
Training	1n4m	P06400	656	Arg	Trp	656	A
Training	1np0	P07686	207	Ile	Val	207	C
Training	1o7k	P14598	99	Ser	Gly	99	C
Training	1ok3	P08174	240	Arg	His	208	B
Training	1ov3	P14598	262	Gly	Ser	262	B
Training	1ov3	P14598	160	Thr	Ser	160	B
Training	1qmv	P32119	153	Asp	Glu	153	A
Training	1qqg	P35568	209	Met	Thr	209	A
Training	1qr1	P04626	654	Ile	Val	1	C
Training	1qr1	P04626	655	Ile	Val	2	C
Training	1sg0	P16083	16	Lys	Arg	15	A
Training	1smo	Q9NP99	25	Thr	Ser	25	A
Training	1szb	O00187	155	His	Arg	140	A
Training	1tdi	Q16772	73	Asn	Asp	73	A
Training	1vzj	Q9Y215	56	Pro	Leu	4	I
Training	1wsr	P48728	34	Arg	His	6	A
Training	1wt6	Q09013	493	Arg	Cys	34	D
Training	1xar	Q9H2X3	251	Tyr	Cys	251	A
Training	1ya5	Q8WZ42	5	Ala	Thr	5	A
Training	1ya5	Q8WZ42	181	Ser	Asn	181	A
Training	1yz3	P11086	217	Leu	Gln	217	A
Training	1yz3	P11086	254	Arg	His	254	A
Training	1zoq	Q14653	377	Glu	Lys	377	A
Training	2ady	P04637	186	Asp	Glu	186	A
Training	2b3g	P04637	48	Asp	Glu	48	B
Training	2b3g	P04637	49	Asp	His	49	B
Training	2b3g	P04637	49	Asp	Asn	49	B
Training	2b3g	P04637	54	Phe	Leu	54	B
Training	2b3g	P04637	34	Pro	Ala	34	B
Training	2b3g	P04637	34	Pro	Thr	34	B
Training	2b3g	P04637	47	Pro	Ser	47	B
Training	2b3g	P04637	47	Pro	Thr	47	B
Training	2bex	P10153	156	His	Asn	129	C
Training	2bo9	Q9UI42	183	Arg	Leu	71	A
Training	2bwj	Q9Y6K8	465	Arg	Gln	100	A
Training	2d39	O00602	126	Tyr	His	126	C
Training	2djf	P53634	401	Glu	Lys	377	C
Training	2djf	P53634	453	Ile	Val	429	C
Training	2dyp	Q8N423	122	Pro	Thr	99	D
Training	2f9p	Q15661	245	Gly	Asp	216	A
Training	2fcw	P01130	130	Ser	Pro	109	B
Training	2fcw	P01130	130	Ser	Thr	109	B
Training	2ff3	P06396	129	Ala	Thr	102	A
Training	2fpz	P20231	118	Ile	Thr	99	A
Training	2fpz	P20231	170	Pro	Ser	152	A
Training	2fpz	P20231	115	Thr	Ile	96	A
Training	2gh5	P00390	153	Arg	Cys	109	A
Training	2h3n	P15814	95	Thr	Lys	58	D
Training	2h3n	P15814	95	Thr	Met	58	D
Training	2h3n	P15814	95	Thr	Arg	58	D
Training	2hbq	P29466	319	Lys	Arg	319	B
Training	2hci	P78556	47	Val	Met	21	A
Training	2hz5	Q9NP97	71	Ile	Phe	71	B
Training	2idx	Q96EY8	239	Met	Lys	239	C
Training	2idx	Q96EY8	239	Met	Thr	239	C
Training	2iuh	P10721	718	Thr	Ala	201	B
Training	2iwg	P01857	314	Ala	Gly	431	A
Training	2j0s	Q9Y5S9	69	Ser	Cys	69	D
Training	2j91	P30566	206	Ala	Ser	206	D
Training	2j91	P30566	299	Met	Val	299	D
Training	2j91	P30566	31	Ser	Asn	31	D
Training	2j91	P30566	294	Tyr	His	294	D
Training	2nzt	P52789	331	Thr	Ile	331	B
Training	2oyh	P02679	401	Arg	Gly	375	C
Training	2pid	Q9Y2Z4	191	Gly	Val	191	B
Training	2pr3	P00742	152	Ala	Thr	24	B
Training	2pvy	P21802	592	Arg	Cys	592	B
Training	2ql9	P55210	255	Asp	Glu	255	B
Training	2qsq	P06731	83	Val	Ala	49	A
Training	2qyp	P07602	338	Ile	Val	28	B
Training	2r0l	Q04756	644	Arg	Gln	241	A
Training	2r4f	P04035	638	Ile	Val	638	D
Training	2ra4	Q99616	29	Asn	Ser	6	B
Training	2vkw	P13591	679	Glu	Asp	668	B
Training	2vre	Q13011	217	Gly	Arg	191	C
Training	2w2q	P01130	341	Pro	Arg	320	E
Training	2x57	P41587	39	Ala	Thr	39	C
Training	2y1l	Q14790	298	Ile	Val	298	C
Training	2z7x	Q15399	315	Pro	Leu	315	B
Training	3ap1	O60704	128	Val	Gly	128	B
Training	3b6r	P12277	309	Ser	Leu	309	A
Training	3be8	Q8N0W4	593	Leu	Phe	593	B
Training	3bo8	P43355	163	Asp	Glu	3	C
Training	3brv	O14920	734	Phe	Leu	734	C
Training	3bt2	P00749	58	Gly	Arg	38	A
Training	3c6m	P52788	60	Asn	Ser	60	B
Training	3cbr	P02766	119	Asp	Asn	99	A
Training	3elm	P45452	170	Lys	Thr	170	A
Training	3ff7	P12830	224	Arg	Cys	70	B
Training	3ff7	P12830	224	Arg	Ser	70	B
Training	3fth	P10997	53	Ser	Gly	7	A
Training	3h9e	O14556	110	Asp	Asn	110	O
Training	3ix0	P08118	25	Ile	Met	5	A
Training	3l6x	P12830	764	Asp	Glu	766	B
Training	3lgd	Q9NZK5	335	His	Arg	309	B
Training	3mqp	Q13794	33	Gly	Glu	33	B
Training	3qi3	O76083	301	Cys	Trp	241	A
Training	3qk3	P26998	105	Arg	Gln	105	C
Training	3r7b	P42575	178	Pro	Ala	178	C
Training	3r7b	P42575	441	Arg	Gly	441	D
Training	3rbn	P40692	530	Phe	Leu	63	B
Training	3rbn	P40692	751	Lys	Arg	284	B
Training	3s70	P55212	109	Ala	Thr	109	A
Training	3s70	P55212	35	Glu	Lys	35	A
Training	3s84	P06727	185	Glu	Lys	185	B
Training	3s84	P06727	307	Val	Leu	307	B
Training	3tg5	P04637	374	Gly	Arg	374	B
Training	3tg5	P04637	374	Gly	Ser	374	B
Training	3th2	P13726	163	Arg	Trp	131	T
Training	3u0y	P16442	257	Pro	Leu	257	B
Training	3u0y	P16442	74	Pro	Ser	74	B
Training	3wcm	P37268	45	Lys	Arg	45	F
Training	3wcm	P37268	67	Asn	Lys	67	F
Training	3zxh	P45452	257	Asp	Val	257	A
Training	4afq	P23946	46	Gly	Arg	25	A
Training	4afq	P23946	98	Arg	His	77	A
Training	4b53	P01861	289	Arg	Lys	409	A
Training	4b53	P01861	289	Arg	Met	409	A
Training	4cmm	P78324	61	Ile	Asn	31	A
Training	4dck	Q92913	197	Lys	Gln	144	C
Training	4fdi	P34059	251	Arg	Gln	251	A
Training	4fqf	P05091	496	Glu	Lys	479	A
Training	4g84	P12081	421	Leu	Val	421	B
Training	4gg2	P19440	177	Ala	Val	177	A
Training	4gg2	P19440	93	Ile	Val	93	A
Training	4gg2	P19440	419	Asn	Asp	419	B
Training	4gg2	P19440	51	Ser	Leu	51	A
Training	4gg2	P19440	272	Val	Ala	272	A
Training	4gg2	P19440	435	Val	Ala	435	B
Training	4h1s	P21589	376	Thr	Ala	376	A
Training	4hi8	P48059	12	Arg	His	12	B
Training	4hi8	P48059	12	Arg	Leu	12	B
Training	4i0c	P61626	139	Val	Leu	121	A
Training	4ifb	Q06520	261	Ala	Thr	261	A
Training	4igk	Q8WXE1	240	Pro	Leu	7	C
Training	4ip9	P0DJI8	75	Ala	Val	57	B
Training	4ip9	P0DJI8	78	Asp	Asn	60	B
Training	4ip9	P0DJI8	86	Phe	Leu	68	B
Training	4j3y	P98170	152	Thr	Ser	152	A
Training	4j8s	P26651	324	Val	Phe	324	B
Training	4jjh	Q96NY8	146	Leu	Met	146	B
Training	4k71	P02768	106	Glu	Lys	82	A
Training	4k71	P02768	525	Glu	Lys	501	A
Training	4k71	P02768	594	Glu	Lys	570	A
Training	4k71	P02768	597	Lys	Glu	573	A
Training	4kng	O75473	383	His	Arg	383	B
Training	4kng	Q68DV7	117	Arg	His	117	F
Training	4l0p	P52803	55	Asn	Lys	55	B
Training	4ldq	Q9BV20	319	Gly	Ala	319	A
Training	4ll1	Q9H3M7	104	Glu	Val	104	A
Training	4loi	Q86WV6	232	His	Arg	232	B
Training	4lzx	Q9H095	418	Met	Val	418	B
Training	4m3l	Q969Q1	254	Asp	Asn	253	D
Training	4mhx	P51688	394	Met	Ile	394	A
Training	4mpg	P0CG30	241	Ala	Thr	241	B
Training	4mpu	Q15661	118	Ile	Thr	118	A
Training	4mpu	Q15661	170	Pro	Ser	170	A
Training	4mpu	Q15661	53	Pro	Arg	53	A
Training	4mpu	Q15661	115	Thr	Ile	115	A
Training	4mtl	Q5VZV1	46	Asn	Ser	46	B
Training	4nsw	Q15027	68	Arg	Cys	68	B
Training	4nyt	Q15485	113	His	Tyr	88	C
Training	4om7	Q9Y2C9	708	Gln	His	708	A
Training	4p0n	Q9Y233	707	Asp	Asn	707	A
Training	4pdo	P29317	631	Met	Thr	631	B
Training	4pj9	Q95460	63	Arg	Gln	41	A
Training	4qgk	P51648	424	Pro	Ser	424	B
Training	4qxw	P13688	83	Ala	Val	49	A
Training	4qxw	P13688	123	Gln	His	89	A
Training	4r9j	Q15485	117	Gly	Ser	92	G
Training	4rsu	O43557	120	Leu	Val	120	I
Training	4rxp	Q9Y3Z3	112	Val	Ile	112	B
Training	4s0u	Q5VY80	106	Leu	Arg	106	C
Training	4u19	O75521	344	Ala	Val	309	C
Training	4umx	O75874	178	Val	Ile	178	A
Training	4unu	P01709	84	Ser	Cys	65	B
Training	4unu	P01709	84	Ser	Phe	65	B
Training	4wol	O43914	55	Val	Leu	28	A
Training	4y99	P45379	221	Ile	Thr	211	B
Training	4y99	P45379	231	Ile	Thr	221	B
Training	4y99	P45379	271	Ile	Thr	261	B
Training	4y99	P45379	263	Lys	Arg	253	B
Training	4y99	P19429	82	Pro	Ser	82	C
Training	4y99	P19429	79	Arg	Cys	79	C
Training	4zgm	P01275	115	Ala	Val	24	B
Training	4zzz	P09874	940	Lys	Arg	940	B
Training	5ab0	Q6P179	347	Thr	Met	347	A
Training	5b0h	O14960	63	Gly	Ala	45	B
Training	5b0h	O14960	63	Gly	Glu	45	B
Training	5b0z	Q71DI3	91	Met	Thr	90	E
Training	5cuj	Q01523	71	Arg	His	9	A
Training	5cv0	Q9H3L0	138	Glu	Lys	138	B
Training	5cv0	Q9H3L0	216	Arg	Gly	216	B
Training	5do4	P00734	532	Glu	Gln	169	H
Training	5ei9	Q9NQV7	815	Asn	Asp	814	E
Training	5ei9	Q9NQV7	815	Asn	Lys	814	E
Training	5ei9	Q9NQV7	815	Asn	Tyr	814	E
Training	5ekd	Q9UGM6	360	Leu	Pro	360	A
Training	5fiw	P05164	717	Ile	Val	551	C
Training	5fo8	P01024	102	Arg	Gly	102	A
Training	5fv8	P05412	297	Thr	Met	23	E
Training	5gox	Q92878	697	Val	Ala	697	B
Training	5h43	P52292	365	Gly	Ser	365	A
Training	5ifs	P55072	401	Asn	Ser	401	B
Training	5ihb	P20138	178	Ser	Pro	178	D
Training	5ip4	O43602	196	Arg	Ser	277	E
Training	5jbt	P35030	206	Ser	Arg	146	A
Training	5jrb	P43351	70	Arg	Trp	70	K
Training	5l9z	Q9Y251	233	Ala	Gly	233	A
Training	5lu2	O14558	20	Pro	Leu	20	C
Training	5mct	P04637	202	Arg	Cys	202	A
Training	5mct	P04637	202	Arg	Gly	202	A
Training	5mgr	Q12918	168	Ile	Thr	168	B
Training	5mpo	O96007	77	Thr	Ala	77	D
Training	5nay	P02462	1531	Met	Val	91	A
Training	5o10	P99999	56	Lys	Arg	55	A
Training	5o2z	P06396	231	Asn	Asp	204	A
Training	5owo	Q14204	153	Ile	Val	153	A
Training	5pag	P08709	175	His	Gln	175	A
Training	5t40	Q9Y2C4	277	Gly	Val	277	B
Training	5u6c	Q12866	823	Glu	Gln	823	B
Training	5vbn	P56282	456	Leu	Val	456	A
Training	5wdi	P57075	466	Asp	Glu	466	A
Training	5yak	Q6PHW0	260	Leu	Pro	260	A
Training	5z0b	P02768	152	His	Arg	128	A
Training	5z0b	P02768	300	Lys	Asn	276	A
Training	5z0b	P02768	584	Lys	Glu	560	A
Training	5z7g	Q86VP1	58	Ser	Asn	58	A
Training	5ztn	Q92630	451	Arg	Gln	378	B
Training	6ath	P46527	75	Glu	Asp	75	C
Training	6ath	P46527	73	Lys	Asn	73	C
Training	6awl	O75208	209	Leu	Val	209	A
Training	6cst	Q9UBT6	423	Ser	Arg	423	B
Training	6czw	P27540	430	Arg	Gln	430	B
Training	6df3	Q13007	125	His	Arg	125	C
Training	6df3	Q13007	131	Val	Leu	131	C
Training	6eg9	Q9NWZ3	390	His	Arg	390	B
Training	6eua	Q9Y5C1	259	Met	Thr	259	C
Training	6ewo	Q8NHL6	107	Arg	Cys	84	D
Training	6f7h	Q96PS8	54	Asn	Ser	54	A
Training	6f7h	Q96PS8	54	Asn	Thr	54	A
Training	6f7h	Q96PS8	15	Arg	Gln	15	D
Training	6gje	O60494	66	Gly	Arg	66	B
Training	6glc	O60260	339	Ala	Ser	339	A
Training	6hr2	P40337	110	His	Tyr	110	B
Training	6hr2	P40337	79	Arg	Cys	79	B
Training	6hr2	P40337	79	Arg	Gly	79	B
Training	6i07	P16422	89	Gln	His	89	D
Training	6kak	Q9H9S5	114	Ala	Gly	114	D
Training	6m3b	P04070	147	Cys	Tyr	105	D
Training	6m3b	P04070	183	Cys	Arg	141	D
Training	6m3b	P04070	181	Phe	Val	139	D
Training	6m3b	P04070	253	His	Gln	57	A
Training	6m3b	P04070	294	Ser	Asn	97	A
Training	6mv4	P00740	303	His	Tyr	92	H
Training	6nuc	P19634	682	Asn	Lys	682	C
Training	6oib	Q9Y6N5	264	Ile	Thr	264	B
Training	6pag	P43628	66	Phe	Tyr	45	D
Training	6pgr	P49366	174	Glu	Asp	174	B
Training	6pxu	Q8IXK2	261	Asp	Asn	261	A
Training	6qs1	P12821	524	Val	Ala	495	A
Training	6rlx	P04090	28	Met	Lys	0	B
Training	6usc	Q8WWA0	109	Val	Ala	109	A
Training	6usc	Q8WWA0	109	Val	Asp	109	A
Training	6uui	P04264	454	Ala	Ser	454	C
Training	6v9m	Q07889	977	Gln	Arg	977	B
Training	6vcs	Q96T88	450	His	Gln	450	E
Training	6w39	O75460	700	Asn	Ser	700	A
Training	6wcv	Q96I99	396	Thr	Ala	359	B
Training	6yxe	Q86WT6	31	Val	Ala	31	A
Training	6z1n	Q96E22	219	Thr	Lys	219	B
Training	6z1n	Q86SQ9	253	Val	Met	253	A
Training	7bbd	P19474	52	Pro	Ala	128	B
Training	7bqv	Q9UJQ4	429	Phe	Leu	429	B
Training	7kp9	P01375	84	Pro	Leu	8	B
Training	1a4y	P13489	170	Pro	Leu	169	A
Training	1fm9	Q15788	685	Glu	Ala	685	E
Training	1kzy	P04637	165	Gln	Lys	165	A
Training	1ook	P00734	386	Pro	Thr	37	B
Training	1rew	P12643	387	Asp	Gly	105	A
Training	2iwg	P01857	239	Asp	Glu	356	A
Training	2nz8	P63000	59	Ala	Thr	59	A
Training	2qtw	Q8NBP7	84	Glu	Lys	84	A
Training	2w2n	Q8NBP7	253	Leu	Phe	253	A
Training	3a1j	O60921	126	Ser	Gly	126	B
Training	3ajm	Q9BUL8	72	Val	Leu	72	A
Training	3dlq	Q8N6P7	209	Ala	Ser	209	R
Training	3lnx	Q12923	1419	Leu	Pro	59	A
Training	3th2	P08709	413	Arg	Gln	204	H
Training	3wuw	P43629	220	Pro	Leu	199	G
Training	4yon	P63000	63	Asp	Gly	63	B
Training	5bnx	P49736	68	Asp	Glu	68	C
Training	5c3f	Q07820	227	Ala	Val	227	A
Training	5c3f	Q07820	231	Met	Leu	231	A
Training	5mk3	Q96CF2	232	Ala	Thr	13	E
Training	6ya6	O00311	99	Ile	Val	99	A
Training	6ya6	O00311	441	Lys	Arg	441	A
Training	1kzy	P04637	244	Gly	Ala	244	A
Training	5bqe	Q00604	61	Leu	Pro	61	B
Training	6s34	P01308	103	Tyr	Cys	14	A
Training	6s26	Q86WV6	154	Asn	Ser	154	A
Training	1n0w	Q06609	258	Glu	Lys	258	A
Training	4g84	P12081	137	Arg	Gln	137	B
Training	3fqn	P35222	37	Ser	Ala	8	C
Training	1wq1	P01112	12	Gly	Asp	12	R
Training	3kcg	P00740	432	Gly	Val	216	H
Training	5bqe	Q00604	96	Cys	Trp	96	B
Training	6rpr	P02545	540	Met	Ile	540	B
Training	1m4u	Q13253	204	Arg	Gln	204	A
Training	5bqe	Q00604	43	His	Gln	43	B
Training	1ycs	P04637	273	Arg	Ser	273	A
Training	1a4r	P60953	171	Glu	Lys	171	A
Training	3c6m	P52788	56	Gly	Ser	56	B
Training	3iqj	P04049	261	Pro	Ser	261	P
Training	2a74	P01024	592	Arg	Gln	570	A
Training	1tsr	P04637	245	Gly	Asp	245	A
Training	7aca	P01116	34	Pro	Gln	34	D
Training	3kcg	P00740	362	Lys	Glu	148	H
Training	6uui	P04264	479	Ile	Thr	479	C
Training	4jps	P42336	345	Asn	Lys	345	A
Training	3gxi	P04062	227	Asn	Ile	188	A
Training	1ycs	P04637	241	Ser	Pro	241	A
Training	2f5z	P09622	488	Pro	Leu	453	A
Training	1oki	P53674	123	Arg	His	122	A
Training	1ycs	P04637	273	Arg	Cys	273	A
Training	1d4t	O60880	49	Gly	Val	49	A
Training	5d3a	Q7Z4S6	947	Met	Thr	12	B
Training	3c6m	P52788	58	Phe	Leu	58	B
Training	1kzy	P04637	249	Arg	Met	249	A
Training	1mox	P00533	289	Ala	Asn	265	A
Training	2fju	P63000	64	Tyr	Asp	64	A
Training	6ogj	P51608	133	Arg	Leu	133	A
Training	6e6z	P02766	55	Lys	Asn	35	A
Training	1ycs	P04637	242	Cys	Ser	242	A
Training	6yf5	P02545	39	Asn	Ser	39	A
Training	5ip4	O43602	196	Arg	His	277	E
Training	6vbe	P07954	334	Ser	Arg	334	A
Training	6hr2	P40337	170	Val	Gly	170	B
Training	3rbn	P40692	749	Leu	Pro	282	B
Training	2aik	P15289	68	Leu	Pro	68	P
Training	3o8i	P04049	263	Val	Ala	263	B
Training	2puq	P08709	401	Lys	Glu	341	H
Training	2oq1	P20963	70	Gln	Tyr	302	B
Training	5dwp	P02766	61	Trp	Leu	41	A
Training	6cst	Q9UBT6	137	Ser	Phe	137	B
Training	1kzy	P04637	178	His	Pro	178	A
Training	5fo8	P15529	240	Ser	Pro	240	C
Training	3brt	Q9Y6K9	57	Glu	Lys	57	D
Training	4y99	P45379	254	Glu	Asp	244	B
Training	6h77	Q9GZZ9	55	Arg	His	55	A
Training	6ibk	P06280	235	Ser	Cys	235	A
Training	4jps	P42336	546	Gln	Lys	546	A
Training	1ycs	P04637	280	Arg	Lys	280	A
Training	2vdr	P05106	279	Lys	Met	253	B
Training	3k1r	Q9Y6N9	147	His	Arg	147	A
Training	1ncf	P19438	81	Cys	Tyr	52	B
Training	6m90	P35222	32	Asp	His	32	C
Training	2a74	P01024	592	Arg	Trp	570	A
Training	2djf	P53634	304	Tyr	Asn	280	B
Training	2x2m	P07949	907	Lys	Glu	907	B
Training	5bqe	Q00604	65	Cys	Trp	65	B
Training	6bof	P01116	61	Gln	Pro	61	A
Training	6fnz	O43602	250	Ile	Thr	331	A
Training	4i5l	P30153	258	Arg	His	258	A
Training	4y99	P19429	36	Lys	Gln	36	C
Training	3th2	P08709	139	Arg	Gln	79	L
Training	5m5e	P31785	232	Gly	Arg	210	C
Training	5mct	P04637	242	Cys	Phe	242	A
Training	3iqu	P04049	257	Ser	Trp	257	P
Training	3qyn	Q9H3D4	347	Cys	Ser	308	D
Training	4d0n	P61586	40	Glu	Gln	40	A
Training	1m4u	Q13253	35	Pro	Ala	35	A
Training	4od9	P07339	157	Ser	Leu	93	A
Training	3th2	P08709	325	Glu	Lys	125	H
Training	6uui	P04264	482	Tyr	Cys	482	C
Training	4d0n	P61586	40	Glu	Lys	40	A
Training	6hr2	P40337	170	Val	Ala	170	B
Training	6cst	Q9UBT6	155	Phe	Ser	155	B
Training	3utq	P01308	24	Ala	Asp	10	C
Training	1djs	P21802	281	Tyr	Cys	281	A
Training	1kzy	P04637	167	Gln	Lys	167	A
Training	5l0r	P46531	465	Ala	Thr	465	B
Training	5ud7	Q9NZC2	38	Tyr	Cys	38	A
Training	5xod	P12755	28	Ser	Thr	28	B
Training	6q6n	P04062	284	Pro	Thr	245	A
Training	5jqa	Q15746	1754	Ala	Thr	13	B
Training	1jk8	P01308	42	Val	Ala	8	C
Training	1ycs	P04637	242	Cys	Trp	242	A
Training	1ycs	P04637	239	Asn	Asp	239	A
Training	1fgk	P11362	724	Asn	Lys	724	A
Training	6z3j	P43026	445	Asn	Thr	445	B
Training	5bqe	Q00604	120	Tyr	Cys	120	B
Training	6ibk	P06280	358	Glu	Lys	358	A
Training	1tsr	P04637	245	Gly	Val	245	A
Training	3ij1	O75530	258	His	Tyr	258	A
Training	5o2z	P06396	214	Asp	Asn	187	A
Training	6chd	Q15046	349	Asp	Asn	349	A
Training	6q6l	P04062	388	Glu	Lys	349	A
Training	1ycs	P04637	179	His	Arg	179	A
Training	2fcw	P01130	168	Asp	His	147	B
Training	2fcw	P01130	172	Asp	Gly	151	B
Training	6ibk	P06280	409	Pro	Ser	409	A
Training	2djf	P53634	447	Glu	Gly	423	C
Training	5ip4	O43602	200	Asn	Ile	281	E
Training	5fiw	P05164	251	Met	Thr	85	A
Training	3qyn	Q9H3D4	311	Ser	Asn	272	D
Training	5xod	P12755	21	Leu	Arg	21	B
Training	3iqj	P04049	261	Pro	Ala	261	P
Training	5fiw	P05164	173	Tyr	Cys	7	A
Training	6w9g	P29965	144	Gly	Glu	144	A
Training	3fqn	P35222	33	Ser	Ala	4	C
Training	1kzy	P04637	249	Arg	Lys	249	A
Training	4ui1	Q6ZVN8	101	Leu	Pro	101	D
Training	3th2	P08709	157	Gly	Val	97	L
Training	3p6z	P00734	343	Glu	Lys	343	A
Training	2vdr	P05106	188	Ser	Leu	162	B
Training	6jou	P68431	37	Lys	Ile	36	E
Training	3qyn	Q9H3D4	318	Arg	Gln	279	D
Training	1mox	P00533	289	Ala	Thr	265	A
Training	1oki	P53674	129	Ser	Arg	128	A
Training	1jiq	P06744	347	Arg	His	347	A
Training	2xv5	P02545	349	Arg	Trp	349	B
Training	6mv4	P00740	384	Arg	Leu	170	H
Training	5bqe	Q9ULV1	105	Met	Thr	105	C
Training	4a49	P22681	420	Arg	Gln	420	A
Training	5ou9	P02452	1172	Gly	Asp	1	E
Training	6m90	P35222	32	Asp	Val	32	C
Training	1xmi	P13569	614	Asp	Gly	614	A
Training	6hr2	P40337	162	Cys	Phe	162	B
Training	3tjo	Q92743	173	Ala	Pro	173	D
Training	4zt1	P12830	254	Asp	Tyr	100	A
Training	4qxv	P02766	136	Tyr	Ser	116	A
Training	6bkz	O75874	132	Arg	Leu	132	A
Training	4j15	P14868	494	Arg	His	494	B
Training	4ch9	Q96J92	562	Glu	Lys	562	D
Training	5xod	P12755	34	Gly	Val	34	B
Training	5d3a	Q7Z4S6	954	Arg	Leu	19	B
Training	2fcw	P01130	168	Asp	Gly	147	B
Training	1ycs	P04637	179	His	Asn	179	A
Training	4y99	P19429	136	Arg	Gln	136	C
Training	6uui	P13645	442	Leu	Gln	442	X
Training	1jiq	P06744	539	Asp	Asn	539	A
Training	3o8i	P04049	263	Val	Asp	263	B
Training	5mct	P04637	275	Cys	Trp	275	A
Training	6hr2	P40337	156	Tyr	Asp	156	B
Training	2djf	P53634	347	Tyr	Cys	323	B
Training	1kzy	P04637	248	Arg	Pro	248	A
Training	2puq	P08709	425	Gly	Cys	365	H
Training	6vjj	P01116	71	Tyr	His	71	A
Training	1jk8	P01308	47	Gly	Val	13	C
Training	5ifs	P55072	97	Gly	Glu	97	B
Training	6w9g	P29965	195	Leu	Pro	195	A
Training	5d3a	Q7Z4S6	947	Met	Arg	12	B
Training	1ycs	P04637	241	Ser	Phe	241	A
Training	6r2w	P08709	194	Pro	Leu	134	L
Training	6hr2	P40337	162	Cys	Tyr	162	B
Training	4jps	P42336	542	Glu	Gly	542	A
Training	1jk8	P01308	43	Cys	Gly	9	C
Training	3iqj	P04049	262	Asn	Lys	262	P
Training	6rpr	P02545	527	Arg	His	527	B
Training	6ibk	P06280	409	Pro	Ala	409	A
Training	3l6x	P12830	758	Glu	Lys	760	B
Training	5bqe	Q00604	45	Val	Met	45	B
Training	3iqu	P04049	257	Ser	Leu	257	P
Training	3ewt	P25445	241	Thr	Pro	241	E
Training	6aaj	O60674	875	Thr	Asn	875	A
Training	6bof	P01116	61	Gln	Glu	61	A
Training	5m5e	P31785	231	Cys	Tyr	209	C
Training	3iqu	P04049	260	Thr	Arg	260	P
Training	1cxz	P61586	5	Arg	Trp	5	A
Training	1edm	P00740	110	Asp	Gly	64	B
Training	5hqi	P01308	29	His	Asp	5	B
Training	5mct	P04637	275	Cys	Ser	275	A
Training	2r36	P01308	89	Arg	Cys	0	A
Training	1hwg	P10912	122	Trp	Arg	104	B
Training	4urz	P01112	58	Thr	Ile	58	R
Training	1ny2	P00734	425	Arg	His	67	2
Training	3low	P61769	96	Asp	Asn	76	B
Training	5l2z	P08709	186	Ser	Phe	126	L
Training	6w9g	P29965	141	Ala	Pro	141	A
Training	2w2n	P01130	318	Cys	Phe	297	E
Training	6jto	P01116	13	Gly	Ser	4	C
Training	6ibk	P06280	360	Gly	Ser	360	A
Training	5ou8	P02452	1187	Gly	Ser	10	E
Training	5bqe	Q00604	75	Ser	Cys	75	B
Training	5bqe	Q00604	118	Ala	Asp	118	B
Training	5l0s	P08709	117	Asn	Asp	57	B
Training	6ibk	P06280	279	Gln	His	279	A
Training	2b3g	P04637	35	Leu	Phe	35	B
Training	1b55	Q06187	27	Lys	Arg	27	A
Training	2hwl	P00734	509	Glu	Ala	146	B
Training	5bqe	Q00604	123	Ile	Asn	123	B
Training	2fcw	P01130	168	Asp	Glu	147	B
Training	6w8b	Q9Y6K1	882	Arg	Cys	882	A
Training	1h1b	P08246	104	Ile	Asn	88	A
Training	5kvh	O95831	475	Pro	Leu	475	B
Training	4c02	Q04771	206	Arg	His	206	A
Training	5mct	P04637	180	Glu	Lys	180	A
Training	1wq1	P01112	61	Gln	Leu	61	R
Training	3dmw	P02461	1173	Gly	Arg	16	A
Training	4qbq	Q9Y6K1	545	Glu	Gly	545	C
Training	6uui	P13645	422	Arg	Glu	422	X
Training	3iqj	P04049	261	Pro	Leu	261	P
Training	3kcg	P00740	430	Ser	Thr	214	H
Training	3ivb	O43791	133	Phe	Val	133	A
Training	4qxv	P02766	134	Tyr	Cys	114	A
Training	5eof	Q96CV9	94	Lys	Gln	94	B
Training	3dmw	P02461	1167	Gly	Val	10	A
Training	3iqj	P04049	261	Pro	Thr	261	P
Training	5ip4	O43602	200	Asn	Lys	281	E
Training	6hr2	P40337	184	Leu	Pro	184	B
Training	3hn3	P08236	38	Cys	Gly	38	A
Training	1xmi	P13569	560	Arg	Thr	560	A
Training	3kcg	P00740	433	Glu	Lys	217	H
Training	1m4u	Q13253	189	Gly	Cys	189	A
Training	5wpl	P01112	59	Ala	Thr	59	A
Training	1edm	P00740	93	Asp	Gly	47	B
Training	6fnz	O43602	251	Ala	Val	332	A
Training	6q6l	P04062	436	Phe	Ser	397	A
Training	2f5z	P09622	479	Asp	Val	444	A
Training	6xoe	Q9UQM7	212	Pro	Gln	212	A
Training	2puq	P08709	425	Gly	Ala	365	H
Training	6hr2	P40337	183	Ser	Trp	183	B
Training	3ivb	O43791	87	Tyr	Asn	87	A
Training	2fcw	P01130	168	Asp	Ala	147	B
Training	3ivb	O43791	87	Tyr	Cys	87	A
Training	2hnt	P00734	380	Met	Thr	32	C
Training	2flb	P08709	197	Lys	Glu	137	L
Training	6w8b	Q9Y6K1	838	Asn	Asp	838	A
Training	2wo6	Q13627	287	Asp	Val	287	B
Training	5ukl	P62873	76	Asp	Glu	76	B
Training	1tsr	P04637	245	Gly	Arg	245	A
Training	2djf	P53634	252	Gln	Leu	228	B
Training	4ch9	Q96J92	564	Asp	His	564	D
Training	5bqe	Q00604	121	Arg	Gln	121	B
Training	1kzy	P04637	244	Gly	Val	244	A
Training	4wo1	O43914	39	Ser	Asn	12	A
Training	1m4u	Q13253	220	Ile	Asn	220	A
Training	2hqh	Q14203	52	Phe	Leu	52	A
Training	3kcg	P00740	407	Cys	Arg	191	H
Training	4ear	P00491	89	Glu	Lys	89	C
Training	6vjj	P01116	71	Tyr	Asp	71	A
Training	5upp	P07954	336	Met	Arg	336	A
Training	5bqe	Q00604	96	Cys	Tyr	96	B
Training	6jto	P01116	13	Gly	Val	4	C
Training	1k2p	Q06187	414	Gly	Arg	414	A
Training	1a4y	P03950	55	Arg	Lys	31	B
Training	4ch9	Q9UH77	433	Ser	Asn	433	B
Training	6bof	P01116	61	Gln	His	61	A
Training	3kcg	P00740	363	Gly	Trp	149	H
Training	5xoc	P84022	291	Gly	Arg	291	A
Training	2c9v	P00441	115	Gly	Ala	114	A
Training	4i5l	P30153	183	Arg	Gln	183	A
Training	3th2	P08709	337	Arg	Cys	134	H
Training	5ukl	P62873	326	Ala	Thr	326	B
Training	1ggu	P00488	168	Tyr	Cys	167	A
Training	5kvh	O95831	422	Arg	Gln	422	B
Training	3h42	Q8NBP7	71	Pro	Leu	71	A
Training	1bz8	P02766	72	Ser	Pro	52	A
Training	1b55	Q06187	154	Cys	Ser	154	A
Training	6hr2	P40337	156	Tyr	Cys	156	B
Training	5ukl	P62873	101	Met	Val	101	B
Training	6gjh	P04792	141	Lys	Gln	141	A
Training	3n1m	Q14623	95	Glu	Lys	95	B
Training	4jps	P42336	542	Glu	Gln	542	A
Training	2c9v	P00441	55	Thr	Arg	54	A
Training	6gwj	Q14657	137	Phe	Ser	137	B
Training	4ch9	Q9UH77	433	Ser	Gly	433	B
Training	5fo8	P01024	603	Phe	Val	603	A
Training	1ycs	P04637	239	Asn	Thr	239	A
Training	1n4m	P06400	530	Lys	Arg	530	A
Training	1h1b	P08246	103	Arg	Pro	87	A
Training	4jps	P42336	345	Asn	Thr	345	A
Training	1kzy	P04637	249	Arg	Ser	249	A
Training	1ivy	P10619	453	Lys	Glu	425	A
Training	4d0n	P61586	42	Tyr	Phe	42	A
Training	6z3j	P43026	438	Arg	Leu	438	B
Training	5ja4	P84243	126	Gln	Arg	125	A
Training	3kcg	P00740	268	Cys	Trp	58	H
Training	4lyf	P01116	147	Lys	Glu	147	C
Training	4fdi	P34059	452	Phe	Ile	452	A
Training	3fqn	P35222	33	Ser	Cys	4	C
Training	5how	P05067	693	Glu	Lys	7	F
Training	5xjl	Q16637	44	Asp	Val	44	M
Training	4gyx	P02461	1164	Gly	Glu	7	A
Training	4l23	P42336	549	Asp	Asn	549	A
Training	6m3b	P04070	163	Ala	Glu	121	D
Training	2flu	Q16236	80	Thr	Lys	80	P
Training	5m2i	P01375	108	Arg	Trp	32	A
Training	4jps	P42336	453	Glu	Asp	453	A
Training	1ycs	P04637	242	Cys	Gly	242	A
Training	1ivy	P10619	440	Phe	Val	412	A
Training	5jrs	Q06187	559	Phe	Ser	559	B
Training	6nbw	P07737	118	Gly	Val	117	P
Training	2ivs	P07949	912	Arg	Pro	912	B
Training	6cst	Q9UBT6	461	Lys	Glu	461	B
Training	3mjg	P01127	119	Leu	Pro	38	A
Training	1r4c	P01034	94	Leu	Gln	68	A
Training	3kcg	P00740	328	Asn	Tyr	115	H
Training	1ycs	P04637	241	Ser	Ala	241	A
Training	1fzc	P02671	184	Cys	Trp	165	A
Training	6pce	Q5JTJ3	59	Trp	Cys	59	A
Training	6gjh	P04792	135	Ser	Phe	135	A
Training	6w9g	P29965	129	Glu	Gly	129	A
Training	5b6c	P55072	185	Glu	Lys	185	A
Training	1ycs	P04637	280	Arg	Thr	280	A
Training	5xod	P12755	35	Pro	Ser	35	B
Training	1xmi	P13569	613	Ala	Thr	613	A
Training	2fcw	P01130	164	Leu	Pro	143	B
Training	3hn3	P08236	364	Pro	Leu	364	A
Training	2w2n	P01130	329	Cys	Arg	308	E
Training	2fcw	P01130	165	Trp	Gly	144	B
Training	6ogj	P51608	133	Arg	His	133	A
Training	6w9g	P29965	147	Thr	Asn	147	A
Training	1ik9	P49917	774	Leu	Pro	774	C
Training	3kcg	P00740	337	Ala	Pro	124	H
Training	5ukl	P62873	96	Arg	Leu	96	B
